# Supplementary material for: Patterns of aDNA damage through time and environments—lessons from herbarium specimens
Source: Gigascience. 2026 Mar 5;15:giag026. doi: 10.1093/gigascience/giag026 (PMC13108254; doi:10.1093/gigascience/giag026)
Supplement: giag026_Supplemental_Material [file giag026_supplemental_material.zip]

Archive with 2 entries (2 files):
- Supplementary_Figures_v7.1.docx
- Supplementary_Tables_v7.1.xlsx
